# Supplementary material for: A new species of Curtobacterium from apple fruit: Curtobacterium pomorum sp. nov. resistant to heavy metals
Source: Microbiol Spectr. 2026 Jan 6;14(2):e02031-25. doi: 10.1128/spectrum.02031-25 (PMC12889094; doi:10.1128/spectrum.02031-25)
Supplement: Table S1 — List of Curtobacterium genome assembly utilized in this study. [file spectrum.02031-25-s0002.xlsx]

## Sheet: Sheet1
Table S1. List of Curtobacterium genome assembly utilized in this study
Accession Number	Note
GCF_000333315.1
GCF_000333375.1
GCF_000349565.1
GCF_000686685.1
GCF_000710345.2	Excluded from the analysis due to low ANI value
GCF_000772085.1
GCF_000834535.1
GCF_001422205.1
GCF_001424385.1
GCF_001424595.1
GCF_001475545.1
GCF_001475745.1
GCF_001475775.1
GCF_001476135.1
GCF_001571045.1
GCF_001705035.1
GCF_001742745.1
GCF_001806325.1
GCF_001864835.1
GCF_001864845.1
GCF_001864855.1
GCF_001864895.1
GCF_001864905.1
GCF_001864935.2
GCF_001864975.1
GCF_001864985.1
GCF_001865015.1
GCF_001865055.2
GCF_001865065.1
GCF_001865095.1
GCF_001865105.1
GCF_001865135.1
GCF_002025645.1
GCF_002412165.1
GCF_003224215.1
GCF_003224255.1
GCF_003224275.1
GCF_003224295.1
GCF_003224315.2
GCF_003224335.1
GCF_003224355.1
GCF_003224375.1
GCF_003224385.1
GCF_003224415.1
GCF_003224435.2
GCF_003234035.1
GCF_003234045.1
GCF_003234085.2
GCF_003234115.2
GCF_003234135.1
GCF_003234145.1
GCF_003234175.2
GCF_003234185.1
GCF_003234215.1
GCF_003234225.2
GCF_003234255.2
GCF_003234265.2
GCF_003234295.1
GCF_003234305.1
GCF_003234335.2
GCF_003234355.1
GCF_003234365.2
GCF_003234395.1
GCF_003234405.1
GCF_003234435.1
GCF_003234445.2
GCF_003234475.1
GCF_003234485.1
GCF_003234515.1
GCF_003234525.1
GCF_003234555.1
GCF_003234565.1
GCF_003234595.1
GCF_003234605.2
GCF_003234615.1
GCF_003234655.2
GCF_003234665.1
GCF_003234695.1
GCF_003234705.2
GCF_003234735.1
GCF_003234745.1
GCF_003234775.2
GCF_003234795.2
GCF_003234805.2
GCF_003234815.2
GCF_003234855.1
GCF_003234875.1
GCF_003234885.2
GCF_003234895.2
GCF_003242985.1
GCF_003349855.1
GCF_003751685.1
GCF_003751745.1
GCF_003752025.1
GCF_003752345.1
GCF_003752535.1
GCF_003752545.1
GCF_003752665.1
GCF_003755065.1
GCF_003755165.1
GCF_003762905.1
GCF_003814955.1
GCF_003989515.1
GCF_004103915.1
GCF_004340115.1
GCF_004340725.1
GCF_004341255.1
GCF_004341785.1
GCF_004342995.1
GCF_004346515.1
GCF_004346855.1
GCF_004361695.1
GCF_004365305.1
GCF_004365375.1
GCF_004365385.1
GCF_005490985.1
GCF_005938005.2
GCF_006438835.1
GCF_006715175.1
GCF_007672875.1
GCF_007673235.1
GCF_007673775.1
GCF_007680845.1
GCF_009363215.3
GCF_011759505.1
GCF_013204965.1
GCF_013205045.1
GCF_013347145.1
GCF_013347165.1
GCF_013347185.1
GCF_013348005.1
GCF_013359815.1
GCF_013359825.1
GCF_013359865.1
GCF_013359885.1
GCF_014138325.1
GCF_014156405.1
GCF_014646735.1
GCF_014646995.1
GCF_015350855.1
GCF_015350905.1
GCF_015350935.1
GCF_015350945.1
GCF_015350975.1
GCF_015350995.1
GCF_015351015.1
GCF_015351025.1
GCF_015351035.1
GCF_015351095.1
GCF_016267665.1
GCF_016907335.1
GCF_016907595.1
GCF_016925595.1
GCF_017700735.1
GCF_017700745.1
GCF_017700755.1
GCF_017700795.1
GCF_017700815.1
GCF_017834105.1
GCF_017909455.1
GCF_018350285.1
GCF_018598265.1
GCF_018598295.1
GCF_018598335.1
GCF_018598365.1
GCF_018598385.1
GCF_018598405.1
GCF_018598425.1
GCF_018598445.1
GCF_018598465.1
GCF_018598475.1
GCF_018598505.1
GCF_018598525.1
GCF_018598545.1
GCF_018598555.1
GCF_018598605.1
GCF_018598625.1
GCF_018598645.1
GCF_018613895.1
GCF_018885305.1
GCF_019448195.1
GCF_019748535.1
GCF_019844075.1
GCF_020162095.1
GCF_020297365.1
GCF_020882855.1
GCF_021049325.1
GCF_021271025.1
GCF_022655355.1
GCF_022815645.1
GCF_023242305.1
GCF_023614135.1
GCF_023712445.1
GCF_023712625.1
GCF_024169165.1
GCF_024749805.1
GCF_024749815.1
GCF_024749825.1
GCF_024749835.1
GCF_024749845.1
GCF_024749905.1
GCF_024749925.1
GCF_024753165.1
GCF_024919385.1
GCF_024919395.1
GCF_024919435.1
GCF_024919455.1
GCF_024919475.1
GCF_024919485.1
GCF_024919515.1
GCF_024919575.1
GCF_024925305.1
GCF_024925425.1
GCF_024925445.1
GCF_024997845.1
GCF_024997915.1
GCF_024997955.1
GCF_025000105.1
GCF_025000185.1
GCF_025000345.1
GCF_025000365.1
GCF_025000385.1
GCF_025000405.1
GCF_025000425.1
GCF_025000465.1
GCF_025000485.1
GCF_025000505.1
GCF_025000525.1
GCF_025000535.1
GCF_025000565.1
GCF_025200535.1
GCF_025407985.1
GCF_025447295.1
GCF_025447325.1
GCF_025451515.1
GCF_025451635.1
GCF_025451795.1
GCF_025451935.1
GCF_025452035.2
GCF_025642935.1
GCF_025643395.1
GCF_025677645.1
GCF_026241795.1
GCF_026241805.1
GCF_026241835.1
GCF_026241855.1
GCF_026241875.1
GCF_026540735.1
GCF_026540755.1
GCF_026544205.1
GCF_026672405.1
GCF_027922105.1
GCF_028307415.1
GCF_028656115.1
GCF_029689965.1
GCF_030011855.1
GCF_030178475.1
GCF_030209645.1
GCF_030209655.1
GCF_030226625.1
GCF_030362955.1
GCF_030362975.1
GCF_030363035.1
GCF_030406605.1
GCF_030407555.1
GCF_030433875.1
GCF_030705415.1
GCF_030803485.1
GCF_030815305.1
GCF_031453355.1
GCF_031455235.1
GCF_031844325.1
GCF_031844345.1
GCF_034045095.1
GCF_037144815.1
GCF_037723785.1
GCF_037911255.1
GCF_038442685.1
GCF_039527405.1
GCF_039535135.1
GCF_039535155.1
GCF_040223925.2
GCF_040544915.1
GCF_040545555.1
GCF_040685235.1
GCF_040685955.1
GCF_042428945.1
GCF_042429055.1
GCF_043591885.1
GCF_044341725.1
GCF_044497295.1	Strain KT1
GCF_044745045.1
GCF_044745105.1
GCF_044745115.1
GCF_044746255.1
GCF_044746585.1
GCF_044746685.1
GCF_044746705.1
GCF_044748425.1
GCF_044749005.1
GCF_044749145.1
GCF_044753165.1
GCF_044755625.1
GCF_044759965.1
GCF_044909335.1
GCF_045370965.1
GCF_045371185.1
GCF_046996325.2
GCF_046996345.2
GCF_046996355.2
GCF_046996385.2
GCF_047225255.1
GCF_047226345.1
GCF_047226375.1
GCF_047226435.1
GCF_047238015.1
GCF_047303305.1
GCF_047303425.1
GCF_047324335.1
GCF_047922955.1
GCF_047977705.1
GCF_047977765.1
GCF_048401695.1
GCF_048755835.1
GCF_048755855.1
GCF_048756585.1
GCF_900086645.1
GCF_900101675.1
GCF_900113095.1
GCF_900215175.1
GCF_902506155.1
GCF_902706105.1
GCF_903970855.1
GCF_903970945.1
GCF_913778365.1
